# Supplementary material for: Sandblasting reduces dental implant failure rate but not marginal bone level loss: A systematic review and meta-analysis
Source: PLoS One. 2019 May 3;14(5):e0216428. doi: 10.1371/journal.pone.0216428 (PMC6499471; doi:10.1371/journal.pone.0216428)
Supplement: S1 File — (XLSX) [file pone.0216428.s006.xlsx]

## Sheet: implant failure
	0 - 1 years (cumulative failure)
	Studies		intervention		control
			Failed (n)	Total (n)	Failed (n)	Total (n)
	Åstrand et al. (2004 )		1	184	8	187
	Gotfredsen et al. (2001)		0	64	2	64
	Steenberghe et al. (2000)		0	50	1	45
	Tawse-Smith et al. (2002)		0	24	1	24
	Vroom et al. (2009)		0	40	2	40
	0 - 2 years (cumulative failure)
	Studies		intervention		control
			Failed (n)	Total (n)	Failed (n)	Total (n)
	Åstrand et al. (2004 )		1	184	9	187
	Gotfredsen et al. (2001)		0	64	2	64
	Steenberghe et al. (2000)		0	50	1	45
	Tawse-Smith et al. (2002)		0	24	1	24
	Vroom et al. (2009)		0	40	2	40
	0-5/6 years (cumulative failure)
	Studies		intervention		control
			Failed (n)	Total (n)	Failed (n)	Total (n)
	Åstrand et al. (2004 )		3	184	10	187
	Gotfredsen et al. (2001)		0	64	3	64
	Jacobs et al. (2010)		0	50	1	45
	Vroom et al. (2009)		0	40	2	40
	0-12/15 years (cumulative failure)
	Studies		intervention		control
			Failed (n)	Total (n)	Failed (n)	Total (n)
	Ravald et al. (2013)		8	184	10	187
	Jacobs et al. (2010)		0	50	1	45
	Vroom et al. (2009)		0	40	2	40

## Sheet: MBL change
	from 0 to 1 year change
	Studies		Group	Sample size	Marginal bone level change				P value
					Mean	Range	SEM	SD
	Steenberghe et al. (2000)		control	44	0	-1.5 - +1.0			no sig. diff.
			intervention	50	-0.2	-1.6 - +0.6
	Tawse-Smith et al. (2002)		control	23	-0.1			0.33	no sig. diff.
			intervention	24	-0.16			0.24
	Vroom et al. (2009)		control	40	-0.07			0.27	no sig. diff.
			intervention	40	-0.14			0.48
	from 0 to 5/6 years change
	Studies		Group	Sample size	Marginal bone level change				P value
					Mean	Range	SEM	SD
	Gotfredsen et al. (2001)		control (maxilla)	10	-0.21			0.83	no sig. diff.
			control (mandible)	25	-0.22			1.13
			intervnetion (maxilla)	10	-0.51			1.11
			Intervention (mandible)	25	-0.52			1.07
	Vroom et al. (2009)		control	34	-0.11			0.34	no sig. dif.
			intervention	34	-0.06			0.41
	Jacobs et al. (2010)		control	44	0.05			0.34	no sig. dif.
			intervention	50	-0.02			0.32
